# Supplementary material for: Unexplained bacterial meat spoilage during the moose hunting in northern Norway – a review of cases 2008–2021
Source: Acta Vet Scand. 2023 Jul 3;65:31. doi: 10.1186/s13028-023-00683-0 (PMC10318808; doi:10.1186/s13028-023-00683-0)
Supplement: Supplementary file 1 — Additional file 1. Three tabs named Carcass data, Carcass weights and Ambient temperature [file 13028_2023_683_MOESM1_ESM.xlsx]

## Sheet: Carcass data
ID number	Year shot	Date shot	Exact time for shooting	Municipality	Hunting area	Sex and age class	Carcass weight (kg)	Comment on carcass weight	Filled out question-naire (yes/no)	Sample No. in Table 4	Hit point	Time to evisceration (min)	Contami-nation from GI content (yes/no)	Time to skinning (hours)	Incidental findings during evisceration and skinning	Hung up (whole or in separate parts)	Ambient temp. (°C) at shooting	Grouped temp. (°C) at shooting	Ambient temp. (°C) during tenderi-zation	Grouped ambient temp. (°C) during tenderization	Meat spoilage detected (days after shooting)	Parts of the carcass affected by meat spoilage when first detected.	Grouping of parts affected by meat spoilage (Table 3)	Condem-nation (total or partial)	If partial: Weight of condemned parts (kg)	Comment
1	2008	Sep-08		Kárásjoga/Karasjok	Sarvvesčielgi	Adult bull		Lacking	No															Total
2	2008	Sep-08		Kárásjoga/Karasjok	Sarvvesčielgi	Adult cow		Lacking	No															Total
3	2008	Oct-08		Alta	Talvik	Adult bull		Lacking	No	1														Total
4	2008	Oct-08		Porsanger	Ailligas	Adult bull		Lacking	No															Total
5	2008	Oct-08		Porsanger	Ročhi	Adult cow		Lacking	No															Total
6	2008	Oct-08		Deanu/Tana	Skiippagurra	Adult cow		Lacking	No															Total
7	2008	Oct-08		Deanu/Tana	Luovttajohka	Adult bull		Lacking	No															Total
8	2008	Oct-08		Deanu/Tana	Goškesvággi - Lille Molvik	Adult cow		Lacking	No															Total
9	2008	Oct-08		Deanu/Tana	Goškesvággi - Lille Molvik	Adult bull		Lacking	No															Total
10	2009	2009-09-02		Kárásjoga/Karasjok	Guorrasvárri	Adult bull	294		No															Total
11	2009	2009-09-07		Kárásjoga/Karasjok	Iešvarri	Adult bull	300		No															Total
12	2009	2009-09-15		Guovdageainnu/Kautokeino	Reatkamárás	Adult bull	180	Estimated	No															Total
13	2009	2009-09-20		Kárásjoga/Karasjok	Muoidonvárri	Adult bull	200	Estimated	No															Total
14	2009	2009-09-22	17:15:00	Kárásjoga/Karasjok	Ádjatskáidi	Adult bull	218		No															Total
15	2009	2009-09-28		Lebesby	Vestre Laksefjord	Adult bull	245		No															Total
16	2009	2009-10-02	14:00:00	Deanu/Tana	Nurki	Adult bull	253		No	3														Total
17	2009	2009-10-05	15:15:00	Deanu/Tana	Ráttovuotna - Smalfjord	Adult bull	139		No															Total
18	2009	2009-10-07	10:00:00	Deanu/Tana	Leiboš	Young bull		Lacking	No															Total
19	2009	2009-10-19	16:00:00	Deanu/Tana	Leiboš	Calf		Lacking	No															Total
20	2009	2009-10-23		Deanu/Tana	Riŋgi	Calf		Lacking	No															Total
21	2009	2009-10-24	15:15:00	Unjargga/Nesseby	Geresborri	Young bull	132		No															Total
22	2010	2010-09-07	16:20:00	Kárásjoga/Karasjok	Basevuovdi	Adult cow	195		No	5														Total
23	2010	2010-09-12	15:20:00	Kárásjoga/Karasjok	Caskin	Adult bull	206		No															Unknown
24	2010	2010-09-12	18:30:00	Kárásjoga/Karasjok	Ádjatskáidi	Adult cow	161		No															Partial	65
25	2010	2010-09-18	12:30:00	Kárásjoga/Karasjok	Sohpparvađđa	Adult bull	210		No															Total
26	2010	2010-09-26	14:15:00	Kárásjoga/Karasjok	Njukčaskáidi	Adult cow	109		No															Total
27	2010	2010-10-01	16:10:00	Deanu/Tana	Sirbmá	Young cow	152		No															Total
28	2010	2010-10-03	10:00:00	Deanu/Tana	Hánáskáidi	Young bull	124		No															Total
29	2011	2011-09-06	12:00:00	Kárásjoga/Karasjok	Njukčaskáidi	Adult bull	137		No	6														Partial	60
30	2011	2011-09-25	17:10:00	Porsanger	Gagga	Young bull	126		No															Total
31	2011	2011-09-27	17:00:00	Deanu/Tana	Ridoaivi	Adult cow	132		No															Unknown
32	2011	2011-09-27	17:10:00	Berlevåg	Gulgo	Young bull	123		No															Total
33	2011	2011-09-30	17:30:00	Deanu/Tana	Gollevárri	Young bull	126		No															Total
34	2011	2011-10-06	16:30:00	Unjargga/Nesseby	Reikejohka	Young cow		Lacking	No	7														Total
35	2011	2011-10-11	15:00:00	Deanu/Tana	Borsi	Adult bull	192		No	8														Total
36	2012	2012-09-25	12:00:00	Unjargga/Nesseby	Nieiddavarri	Young bull	130		No															Partial
37	2012	2012-09-25	16:15:00	Vadsø	Jålma/Andersby	Young cow	130		No															Partial	17
38	2012	2012-10-06	06:45	Sør-Varanger	Steinfjell-Gjøkåsen-Kjerringnes	Adult bull	160	Estimated	No															Partial	95
39	2012	2012-10-27	14:30:00	Deanu/Tana	Mohkkeveadji	Adult bull	150		No															Total
40	2013	2013-09-19	14:10:00	Kárásjoga/Karasjok	Bikketmaras	Adult bull	206		Yes		Heart and lungs	15	No	3	None	Separate parts	"Cool"	Excluded	"Cool"	Excluded	4	Left steak, loin	Hind parts	Partial	45
41	2013	2013-09-26	14:00:00	Deanu/Tana	Horma	Young cow	118		Yes		Heart and lungs	15	No	24	None	Whole	Not provided	Excluded	Not provided	Excluded	1	Whole carcass	Whole carcass	Total
42	2013	2013-09-27	17:30:00	Porsanger	Sangovann	Adult bull	223		Yes		Lungs	15	No	Not provided	None	Whole	Not provided	Excluded	Day 6-8, night about 0	Temp. 5-7 °C	4	Neck	Fore parts	Partial	15
43	2013	2013-09-29	16:00:00	Kárásjoga/Karasjok	Beahcečaŋŋá	Young bull	120	Estimated	Yes		Shoulder	15	No	16	None	Whole	5	Temp. 5-9 °C	Day 4-7, below 0 in the night	Temp. <5 °C	5	Whole carcass	Whole carcass	Total
44	2013	2013-10-02	13:30:00	Sør-Varanger	Øvre Gallok	Adult bull	265		Yes		Lungs	60	No	19	None	Whole	Not provided	Excluded	5-8	Temp. 5-7 °C	4	Whole carcass	Whole carcass	Total		Injured, but not killed by the first shot. Killed by a shot to the upper neck 2-3 minutes after first shot. The moose was still standing when shot second time.
45	2013	2013-10-03	13:15:00	Alta	Talvik nord	Adult bull	178		No															Total
46	2013	2013-10-05	11:00:00	Alta	Storelvdal	Adult bull	220		Yes		Lungs	30	No	20	1-2 mm green nodules in fasciae around the hocks	Whole	Not provided	Excluded	Mean 2.2	Temp. <5 °C	4	Both shoulders, back	Fore parts	Total
47	2014	2014-09-25	12:00:00	Deanu/Tana	Borsi	Adult bull	227		Yes		Neck	30	No	2	None	Whole	5	Temp. 5-9 °C	5	Temp. 5-7 °C	2	Neck. Not clear if also back	Fore parts	Partial	51
48	2014	2014-09-26	08:35:00	Sør-Varanger	Spillåsen	Adult bull	258		Yes		Thoracal vertebrae	20	No	4	None	Whole	7	Temp. 5-9 °C	Not provided	Excluded	2	Neck and cranial part of the back	Fore parts	Partial	47
49	2014	2014-09-27	12:15:00	Kárásjoga/Karasjok	Iešvárri	Adult bull	250	Estimated	Yes		Shoulder	15	No	1	None	Separate parts	6	Temp. 5-9 °C	Not provided	Excluded	0	Whole carcass	Whole carcass	Total		Foul odour noticed during evisceration 10-15 minutes after shooting. The hunting team immediately proceeded to skinning and cutting up the carcass in order to possibly save some parts, but the whole carcass became spoiled.
50	2014	2014-09-30	16:35:00	Båtsfjord	Syltefjorddalen	Adult bull	219		Yes		Shoulder	25	No	3	Discoloured area on the lower back - old bruise?	Whole	5	Temp. 5-9 °C	Day 7-8, cooler at night	Temp. 5-7 °C	2	Both steaks	Hind parts	Total
51	2014	2014-10-03	17:00:00	Porsanger	Stabbursdalen sør	Adult bull	240	Estimated	Yes		Head	15	No	22	None	Whole	7	Temp. 5-9 °C	Not provided	Excluded	1	Whole carcass	Whole carcass	Total
52	2014	2014-10-10	18:15:00	Alta	Transfarelv 1.periode	Adult bull	149		Yes		Shoulder	15	No	20	None	Separate parts	1	Temp. <5 °C	0-3	Temp. <5 °C	3	Both steaks	Hind parts	Partial	60
53	2015	2015-09-17	06:30	Guovdageainnu/Kautokeino	Vuollošjohka	Young cow	122		No															Partial	40
54	2015	2015-09-28	18:15:00	Deanu/Tana	Horma	Adult bull	284		Yes		Shoulder	15	No	15	Empty stomach	Separate parts	5	Temp. 5-9 °C	0-6	Temp. <5 °C	12	Neck	Fore parts	Partial	40
55	2015	2015-09-29	15:30:00	Kárásjoga/Karasjok	Galmmatnussir	Male calf	60		Yes		Chest, heart	120	No	18	None	Whole	4	Temp. <5 °C	-12 til 3	Temp. <5 °C	5	Neck, back, both shoulders	Fore parts	Total
56	2015	2015-10-17	09:00	Deanu/Tana	Sáttovárri/Seidafjell	Male calf	65		Yes		Not provided	15	No	2	None	Separate parts	4	Temp. <5 °C	3-4	Excluded	0	Neck, chest, back	Fore parts	Total		Nothing unnormal during evisceration and skinning. Foul odour and greenish discolouration were detected when they started to divide the carcass into parts between 2 and 3 hours after shooting.
57	2016	2016-09-10	17:00:00	Kárásjoga/Karasjok	Gamehiseana	Adult cow	220	Estimated	Yes		Heart and lungs	15	No	23	None	Whole	8	Temp. 5-9 °C	Not provided	Excluded	1	Neck, trunk, shoulders and steaks	Whole carcass	Total
58	2016	2016-09-25	13:00:00	Kárásjoga/Karasjok	Rávotjohka	Adult bull	240	Estimated	Yes		Lungs	45	No	8	None	Whole	14	Temp. 10-14 °C	4-14	Temp. 8-10 °C	2	Neck and shoulders	Fore parts	Total
59	2016	2016-09-26	14:30:00	Deanu/Tana	Loddevárri-Linduvárri	Young cow	124		Yes		Shoulder/ lung	30	No	24	None	Whole	8	Temp. 5-9 °C	5-10	Excluded	1	Both steaks	Hind parts	Total
60	2016	2016-09-26	16:30:00	Deanu/Tana	Ridoaivi	Adult bull	251		Yes		Shoulder/ lung	10	No	15	None	Separate parts	6	Temp. 5-9 °C	7	Temp. 5-7 °C	2	Both steaks, part of trunk	Hind parts	Total
61	2016	2016-09-27	11:55:00	Hammerfest	Okselv - Øvre Repparfjorddalen (samjakt)	Male calf	60		Yes		Lungs	20	No	19	None	Whole	8	Temp. 5-9 °C	8-10	Temp. 8-10 °C	4	Neck, shoulder, part of trunk	Fore parts	Total
62	2016	2016-09-27	19:20:00	Alta	Rafsbotn	Adult bull	200	Estimated	Yes		Second shot: Shoulder/ chest	40	No	16	None	Whole	13	Temp. 10-14 °C	8-10	Temp. 8-10 °C	3	Shoulders, trunk, steaks	Whole carcass	Total		Injured, but not killed by the first shot. Hit point of first shot not specified (not GI tract). Traced and killed 2 hours later, ca 700 m from where it was shot first time.
63	2016	2016-09-28	12:30:00	Porsanger	Lemmivárri	Adult bull	220	Estimated	Yes		Lungs (dorsal parts)	40	No	3	None	Whole	10	Temp. 10-14 °C	4-10	Temp. 8-10 °C	5	Neck, back	Fore parts	Total
64	2016	2016-09-28	13:00:00	Porsanger	Loftevarri	Adult cow	182		No															Total
65	2016	2016-09-29	14:00:00	Kárásjoga/Karasjok	Baišjohka	Adult bull	190	Estimated	Yes		Lungs	90	No	24	None	Whole	9	Temp. 5-9 °C	8-10	Temp. 8-10 °C	3	Steaks, part of back	Hind parts	Partial
66	2016	2016-10-08	14:10:00	Deanu/Tana	Ridoaivi	Young bull	133		Yes		Shoulder/ neck	15	No	24	None	Whole	8	Temp. 5-9 °C	5-10	Excluded	1	Neck first, then proceeding to shoulders and back	Fore parts	Partial
67	2016	2016-10-11	13:20:00	Deanu/Tana	Loddevárri-Linduvárri	Young cow	115	Estimated	Yes		Shoulder/ lungs	40	No	22	None	Whole	0	Temp. <5 °C	6-7	Excluded	1	Steaks, part of ribs	Hind parts	Total
68	2016	2016-10-29	09:45	Alta	Pæska-Gargia	Adult cow	135		Yes		Shoulder	20	No	2	None	Separate parts	4	Temp. <5 °C	6.5	Temp. 5-7 °C	6	Left shoulder, left side of trunk, left steak	Left side only	Partial
69	2017	2017-09-26	14:30:00	Sør-Varanger	Sukkeråsen	Adult bull	260	Estimated	Yes		Shoulder	15	No	19	None	Separate parts	10	Temp. 10-14 °C	4-8	Excluded	1	Left shoulder, trunk	Fore parts	Total
70	2017	2017-09-26	16:00:00	Unjargga/Nesseby	Oddajohka/Nyelv	Female calf	48		Yes		Shoulder/ lungs/ heart	15	No	5	None	Whole	Not provided	Excluded	4-12	Excluded	0	Shoulders, trunk, steaks	Whole carcass	Total		Foul odour was noticed during skinning 5 hours after shooting. The carcass was hung up for tenderization anyway. When cutting up the carcass 2-3 days later the foul odour and greenish discolouration were evident.
71	2017	2017-10-29	16:30:00	Guovdageainnu/Kautokeino	Vuoskkobuollan	Young cow	149		Yes		Lungs	20	No	18	None	Separate parts	-2	Temp. <5 °C	-5	Temp. <5 °C	2	Both steaks, loin and trunk	Hind parts	Partial
72	2018	2018-09-06	18:00:00	Kárásjoga/Karasjok	Ruotkkoroavvi	Adult bull	310	Estimated	Yes		Shoulder	15	No	15	None	Separate parts	"Relativly warm"	Excluded	"Cold nights, warm days"	Excluded	1	Not provided	Not specified	Total
73 EXCLUDED	2018	2018-09-30	10:35:00	Hammerfest	Nedre Repparfjorddalen	Adult cow	185	Estimated	Yes		Rumen	Not applicable	Yes	Not applicable	See comment	Whole	5		5		0	Whole carcass		Total		Injured by a shot in the gastrointestinal tract. Found dead the day after with signs of peritonitis.
74	2018	2018-10-05	15:00:00	Deanu/Tana	Aitevarri	Adult bull	185		No															Total
75	2018	2018-10-27	11:30:00	Alta	Øvre Alta	Adult cow	191		Yes		Shoulder/ neck	15	No	18	None	Separate parts	-2	Temp. <5 °C	6.5	Temp. 5-7 °C	7	Back	Back only	Partial	35
76	2019	2019-09-14	16:00:00	Guovdageainnu/Kautokeino	Galaniitu	Adult bull	180	Estimated	Yes		Neck	15	No	2	None	Whole	4.5	Temp. <5 °C	4-5	Excluded	0	Both steaks, both shoulders	Whole carcass	Total		Foul odour and greenish discolouration were detected during skinning within two hours after shooting.
77	2019	2019-09-25	05:30	Porsanger	Aiterohtu	Adult cow	155		No															Total
78	2019	2019-09-26	12:00	Deanu/Tana	Nurki	Adult bull		Lacking	No															Total
79	2019	2019-09-27	15:00	Deanu/Tana	Searbbat	Adult bull		Lacking	No															Total
80	2019	2019-10-06	16:15:00	Porsanger	Vuollejohka	Adult bull	299		Yes		Lungs	15	No	17	None	Whole	3	Temp. <5 °C	0-3	Temp. <5 °C	9	Neck	Fore parts	Total
81	2019	2019-10-14	13:00:00	Kárásjoga/Karasjok	Giellesanjohka	Young cow	125		Yes		Thoracal vertebrae	60	No	44	None	Separate parts	-2	Temp. <5 °C	-2 to 2	Temp. <5 °C	2	Neck, shoulders, parts of trunk	Fore parts	Partial
82	2020	2020-09-11	05:15:00	Kárásjoga/Karasjok	Čáhppesjohka	Adult bull	226		Yes		Lungs	30	No	4	Old rib fractures	Separate parts	1	Temp. <5 °C	7-10	Excluded	0	Steaks, back	Hind parts	Total		Foul odour was noticed during skinning 4 hours after shooting. The carcass was hung up for tenderization anyway. After 2-3 days the foul odour was stronger and greenish discolouration more evident.
83	2020	2020-09-23	17:30:00	Kárásjoga/Karasjok	Ássuorggebuollán	Adult bull	147		Yes		Shoulder/ heart	30	No	20	None	Whole	12	Temp. 10-14 °C	-7 to 12	Temp. 5-7 °C	7	Left steak, loin	Hind parts	Partial
84	2020	2020-09-26		Porsanger	Skoganvarre	Young bull		Lacking	No															Total
85	2020	2020-09-27	11:00:00	Porsanger	Urvann	Adult bull	221		Yes		Lungs and cranial part of rumen	30	Yes	22	None	Separate parts	10	Temp. 10-14 °C	6-11	Excluded	1	Neck, back, steaks	Whole carcass	Total
86	2020	2020-09-29	13:00:00	Porsanger	Urvann	Young cow	106		Yes		Lungs	20	No	20	None	Separate parts	8	Temp. 5-9 °C	5-10	Temp. 5-7 °C	5	Neck, shoulder, steaks	Whole carcass	Total
87	2020	2020-09-29	14:30:00	Sør-Varanger	Blautmyra	Adult bull	220	Estimated	Yes		Lungs	15	No	2.5	None	Whole	6	Temp. 5-9 °C	5	Temp. 5-7 °C	2	Neck, one shoulder, part of the back	Fore parts	Total
88	2020	2020-10-01	11:00:00	Porsanger	Urvann	Young cow	80		Yes		Lungs and cranial part of rumen	30	Yes	22	Low carcass weight	Whole	8	Temp. 5-9 °C	6-10	Temp. 8-10 °C	2	Neck, back, one shoulder, steaks	Whole carcass	Total
89	2020	2020-10-04	13:15:00	Kárásjoga/Karasjok	Vuhčulskáidi	Adult bull		Lacking	Yes		Shoulder/ heart	105	No	24	None	Separate parts	7.5	Temp. 5-9 °C	3-6	Excluded	1	Steaks	Hind parts	Total
90	2021	2021-09-12	17:00:00	Kárásjoga/Karasjok	Doigesvadda	Adult bull	260		Yes		Lungs	60	No	1	None	Whole	5	Temp. 5-9 °C	Not provided	Excluded	4	Not provided	Not specified	Unknown
91	2021	2021-09-25	13:00:00	Sør-Varanger	Øvre Gallok	Adult bull	236		Yes		Thoracal vertebrae	30	No	4	None	Whole	10	Temp. 10-14 °C	10	Temp. 8-10 °C	3	Neck, shoulders, parts of trunk	Fore parts	Total
92	2021	2021-09-29	17:00:00	Deanu/Tana	Basàvzi	Young cow	145		Yes		Shoulder/ neck	45	No	20	None	Whole	11	Temp. 10-14 °C	10	Temp. 8-10 °C	8	Steaks	Hind parts	Total
93	2021	2021-10-02	06:45:00	Alta	Mathisdalen-Kåfjord	Adult bull	225		Yes		Shoulder	15	No	30	None	Whole	5	Temp. 5-9 °C	8	Temp. 8-10 °C	5	Neck and fore parts	Fore parts	Total
94	2021	2021-10-14		Porsanger	Bastin	Male calf		Lacking	No															Total

## Sheet: Carcass weights
Mean carcass weight of moose hunted in Finnmark county 2008-2021, compared to mean carcass weight of moose affected by "green moose" meat spoilage.
Year	Male calf		Female calf		Calf (male and female)		Young bull 1.5 years old		Young cow 1.5 years old		Adult bull, 2.5 years or more		Adult cow, 2.5 years or more
	Mean carcass weight	Number	Mean carcass weight	Number	Mean carcass weight	Number	Mean carcass weight	Number	Mean carcass weight	Number	Mean carcass weight	Number	Mean carcass weight	Number	Sum
2008	60.35	91	59.92	131	60.0963	222	121.3	117	119.93	108	203.64	195	162.19	121
2009	62.56	82	62.37	94	62.4585	176	125.89	97	122.75	118	200.72	167	162.04	108
2010	60.57	122	57.97	129	59.2337	251	120.24	140	118.01	127	193.42	171	158.35	130
2011	60.01	95	58.88	122	59.3747	217	117.37	136	117.08	114	191.61	213	154.52	146
2012	59.85	108	58.18	124	58.9574	232	119.9	134	115.53	134	193.16	216	159.78	135
2013	62.81	110	60.08	103	61.4899	213	125.82	102	121.49	103	196.48	224	169.8	116
2014	58.39	104	58.31	117	58.3476	221	125.31	124	120.59	99	199.16	185	156.86	120
2015	62.23	116	59.46	115	60.851	231	120.99	146	117.64	135	193.59	220	160.91	102
2016	59.37	115	57.04	104	58.2635	219	120.16	122	120.18	124	189.56	245	159.84	97
2017	60.8	79	55.89	104	58.0096	183	122.08	122	121.24	110	191.3	210	162.3	87
2018	62.9	101	61.68	119	62.2401	220	125.13	104	120.45	103	207.13	237	170.06	94
2019	65.56	121	60.26	94	63.2428	215	125.66	148	118.79	90	205.02	222	167.11	80
2020	65.49	67	60.86	83	62.9281	150	133.63	95	121.13	87	213.28	213	180.47	96
2021	63.33	96	60	90	61.7187	186	121.83	113	119.53	70	203.61	217	176.43	68
Sum						2936		1700		1522		2935		1500	10593
Mean Finnmark all years	61.73		59.35		60.5151		123.236		119.596		198.691		164.333
"Green moose"	Mean carcass weight (kg)				58.25	4	126.75	8	124.182	11	220.302	43	164.444	9	75
	SD				6.25999		4.26468		19.6969		43.9924		33.5464

## Sheet: Ambient temperature
Ambient temperature at shooting								Ambient temperature during the tenderization period
	Ambient temperature at shooting	Number of cases	Mean number of days to detection of meat spoilage						Ambient temperature during the tenderization period	Number of cases	Mean number of days to detection of meat spoilage
	Temp. <5 °C	11	3.18182						Temp. <5 °C	8	5.25
	Temp. 5-9 °C	19	2.89474						Temp. 5-7 °C	10	4.1
	Temp. 10-14 °C	8	3.75						Temp. 8-10 °C	9	3.88889
	Excluded	7							Excluded	18
	Sum	45							Sum	45
Exclusion is due to data not provided or only use of general weather terms ("cool", "relativly warm")								Exclusion is due to meat spoilage detected before two days (15), data not provided (2) or only general weather terms (1)
T-test for difference in number of days to detection of meat spoilage:								T-test for difference in number of days to detection of meat spoilage:
Temp. <5 °C vs. Temp. 10-14 °C		P=	0.682873					Temp. <5 °C vs. Temp. 8-10 °C		P=	0.330555
Temp. 5-9 °C vs. Temp. 10-14 °C		P=	0.455678					Temp. 5-7 °C vs. Temp. 8-10 °C		P=	0.40112
